# Supplementary material for: Physical Activity and Sedentary Behaviour in People with Long COVID: A Follow-Up from 12 to 18 Months After Discharge
Source: J Clin Med. 2025 May 22;14(11):3641. doi: 10.3390/jcm14113641 (PMC12155931; doi:10.3390/jcm14113641)
Supplement: Supplementary file 1 [file jcm-14-03641-s001.zip]

Archive with 1 entries (1 files):
- jcm-3653291-supplementary.docx
